# Supplementary material for: Why item response theory should be used for longitudinal questionnaire data analysis in medical research
Source: BMC Med Res Methodol. 2015 Jul 30;15:55. doi: 10.1186/s12874-015-0050-x (PMC4520067; doi:10.1186/s12874-015-0050-x)
Supplement: Additional file 1: — Variance estimates. Contains a table with the IRT and CTT-based pooled variance estimates of the structural model resulting from all different condition of the simulation study. (XLSX 28 kb) [file 12874_2015_50_MOESM1_ESM.xlsx]

## Sheet: Variance Estimates
		N=100								N=500								N=1000
		IRT				CTT				IRT				CTT				IRT				CTT
		Level-1		Level-2		Level-1		Level-2		Level-1		Level-2		Level-1		Level-2		Level-1		Level-2		Level-1		Level-2
K	Skewness	Mean	SD	Mean	SD	Mean	SD	Mean	SD	Mean	SD	Mean	SD	Mean	SD	Mean	SD	Mean	SD	Mean	SD	Mean	SD	Mean	SD
3	-3.6	0.441	0.219	0.9	0.35	0.878	0.283	0.467	0.191	0.437	0.103	0.851	0.092	0.828	0.129	0.46	0.073	0.418	0.075	0.798	0.09	0.841	0.085	0.375	0.03
	-2.6	0.504	0.146	0.94	0.27	0.912	0.229	0.534	0.177	0.443	0.081	0.775	0.075	0.758	0.073	0.46	0.089	0.399	0.051	0.815	0.09	0.744	0.072	0.47	0.067
	-1.9	0.481	0.142	0.912	0.289	0.75	0.177	0.644	0.208	0.398	0.047	0.842	0.098	0.712	0.065	0.529	0.071	0.436	0.02	0.803	0.072	0.724	0.04	0.515	0.045
	-1.3	0.445	0.109	0.868	0.159	0.719	0.127	0.596	0.133	0.419	0.053	0.778	0.077	0.681	0.06	0.516	0.052	0.398	0.03	0.804	0.062	0.674	0.045	0.528	0.048
	-0.8	0.469	0.125	0.821	0.231	0.692	0.092	0.599	0.195	0.386	0.027	0.822	0.057	0.554	0.025	0.655	0.058	0.395	0.031	0.79	0.061	0.629	0.033	0.556	0.056
	-0.4	0.427	0.122	0.822	0.119	0.65	0.125	0.6	0.115	0.389	0.047	0.779	0.083	0.615	0.053	0.552	0.066	0.414	0.04	0.814	0.051	0.639	0.041	0.589	0.052
	0	0.462	0.119	0.943	0.196	0.726	0.153	0.679	0.158	0.414	0.038	0.816	0.054	0.629	0.045	0.602	0.051	0.404	0.026	0.794	0.036	0.628	0.022	0.57	0.037
	0.4	0.364	0.075	0.8	0.156	0.59	0.098	0.574	0.133	0.422	0.043	0.836	0.102	0.65	0.038	0.607	0.076	0.389	0.026	0.771	0.057	0.616	0.024	0.544	0.057
	0.8	0.436	0.046	0.808	0.124	0.659	0.066	0.585	0.085	0.417	0.046	0.834	0.104	0.658	0.053	0.593	0.093	0.408	0.021	0.775	0.034	0.646	0.03	0.537	0.043
	1.3	0.435	0.068	0.762	0.121	0.676	0.095	0.522	0.11	0.399	0.055	0.8	0.072	0.662	0.059	0.537	0.075	0.389	0.029	0.823	0.044	0.668	0.034	0.543	0.034
	1.9	0.445	0.155	0.915	0.245	0.775	0.259	0.586	0.151	0.406	0.047	0.805	0.117	0.695	0.071	0.515	0.09	0.392	0.04	0.815	0.068	0.707	0.058	0.499	0.059
	2.6	0.449	0.262	0.996	0.36	0.798	0.29	0.648	0.252	0.417	0.063	0.816	0.151	0.762	0.112	0.471	0.08	0.404	0.051	0.812	0.074	0.756	0.063	0.46	0.044
	3.6	0.437	0.18	0.918	0.402	0.952	0.404	0.409	0.121	0.44	0.061	0.789	0.188	0.847	0.118	0.382	0.101	0.422	0.05	0.829	0.108	0.86	0.081	0.391	0.065
5	-3.6	0.515	0.167	0.915	0.21	0.863	0.19	0.57	0.209	0.426	0.08	0.805	0.141	0.772	0.125	0.46	0.087	0.407	0.035	0.809	0.046	0.74	0.023	0.477	0.047
	-2.6	0.451	0.106	0.875	0.095	0.736	0.129	0.59	0.094	0.404	0.071	0.816	0.081	0.702	0.089	0.518	0.056	0.39	0.027	0.797	0.12	0.691	0.043	0.497	0.089
	-1.9	0.437	0.119	0.945	0.229	0.753	0.212	0.629	0.156	0.388	0.036	0.792	0.041	0.607	0.036	0.574	0.047	0.393	0.023	0.764	0.031	0.617	0.044	0.541	0.031
	-1.3	0.452	0.076	0.815	0.11	0.629	0.082	0.638	0.148	0.406	0.029	0.789	0.077	0.602	0.033	0.592	0.075	0.397	0.031	0.824	0.055	0.596	0.035	0.625	0.049
	-0.8	0.422	0.08	0.822	0.141	0.57	0.045	0.674	0.11	0.386	0.027	0.822	0.057	0.554	0.025	0.655	0.058	0.407	0.014	0.789	0.044	0.577	0.022	0.619	0.036
	-0.4	0.404	0.035	0.836	0.113	0.553	0.041	0.686	0.12	0.394	0.03	0.803	0.04	0.554	0.035	0.642	0.043	0.398	0.018	0.811	0.042	0.56	0.02	0.649	0.042
	0	0.434	0.069	0.788	0.105	0.573	0.08	0.65	0.118	0.418	0.02	0.853	0.049	0.573	0.031	0.697	0.045	0.403	0.014	0.81	0.057	0.547	0.023	0.666	0.051
	0.4	0.453	0.044	0.849	0.215	0.579	0.078	0.723	0.174	0.395	0.03	0.792	0.063	0.537	0.016	0.649	0.047	0.413	0.02	0.792	0.046	0.568	0.025	0.637	0.039
	0.8	0.401	0.05	0.829	0.168	0.556	0.04	0.674	0.151	0.405	0.031	0.767	0.085	0.568	0.055	0.603	0.068	0.406	0.029	0.818	0.037	0.579	0.027	0.645	0.047
	1.3	0.436	0.107	0.78	0.187	0.642	0.171	0.575	0.132	0.405	0.047	0.776	0.066	0.593	0.056	0.588	0.067	0.399	0.018	0.806	0.04	0.596	0.034	0.609	0.035
	1.9	0.425	0.061	0.936	0.163	0.678	0.15	0.683	0.166	0.418	0.054	0.776	0.078	0.639	0.041	0.554	0.08	0.41	0.036	0.819	0.056	0.641	0.047	0.589	0.039
	2.6	0.483	0.091	0.796	0.152	0.791	0.18	0.491	0.099	0.425	0.053	0.867	0.144	0.712	0.079	0.58	0.093	0.395	0.023	0.821	0.064	0.68	0.049	0.537	0.042
	3.6	0.528	0.116	0.837	0.186	0.872	0.138	0.497	0.145	0.375	0.091	0.869	0.147	0.709	0.095	0.535	0.123	0.411	0.03	0.838	0.057	0.776	0.043	0.474	0.046
7	-3.6	0.524	0.151	0.766	0.164	0.77	0.193	0.523	0.147	0.413	0.059	0.832	0.143	0.726	0.081	0.519	0.101	0.39	0.044	0.786	0.063	0.671	0.055	0.506	0.042
	-2.6	0.451	0.069	0.877	0.216	0.658	0.117	0.624	0.145	0.388	0.036	0.783	0.071	0.614	0.039	0.557	0.064	0.399	0.027	0.801	0.074	0.633	0.059	0.567	0.07
	-1.9	0.443	0.074	0.763	0.215	0.608	0.062	0.599	0.154	0.404	0.046	0.795	0.069	0.605	0.047	0.593	0.055	0.399	0.031	0.808	0.055	0.593	0.039	0.614	0.046
	-1.3	0.413	0.102	0.863	0.212	0.556	0.091	0.72	0.178	0.41	0.044	0.866	0.076	0.518	0.055	0.758	0.069	0.41	0.031	0.805	0.043	0.563	0.03	0.652	0.044
	-0.8	0.454	0.064	0.832	0.132	0.622	0.086	0.663	0.09	0.407	0.024	0.789	0.07	0.541	0.032	0.655	0.07	0.398	0.017	0.811	0.036	0.527	0.022	0.681	0.041
	-0.4	0.431	0.079	0.881	0.169	0.558	0.118	0.754	0.151	0.402	0.022	0.827	0.044	0.526	0.028	0.703	0.051	0.402	0.015	0.775	0.034	0.519	0.023	0.659	0.033
	0	0.436	0.07	0.936	0.14	0.557	0.087	0.816	0.143	0.407	0.016	0.805	0.035	0.518	0.029	0.694	0.034	0.391	0.014	0.817	0.034	0.504	0.019	0.704	0.039
	0.4	0.412	0.051	0.865	0.073	0.547	0.052	0.729	0.08	0.406	0.027	0.781	0.06	0.523	0.023	0.665	0.053	0.398	0.016	0.794	0.028	0.528	0.019	0.664	0.025
	0.8	0.429	0.043	0.809	0.166	0.512	0.062	0.726	0.173	0.395	0.03	0.819	0.061	0.523	0.03	0.691	0.06	0.403	0.028	0.78	0.047	0.539	0.032	0.643	0.039
	1.3	0.398	0.055	0.788	0.098	0.541	0.078	0.645	0.117	0.409	0.02	0.805	0.049	0.569	0.055	0.645	0.039	0.397	0.016	0.839	0.052	0.57	0.038	0.667	0.038
	1.9	0.476	0.083	0.9	0.176	0.679	0.105	0.697	0.147	0.398	0.022	0.815	0.048	0.585	0.04	0.627	0.037	0.412	0.021	0.788	0.049	0.588	0.038	0.612	0.036
	2.6	0.403	0.09	0.804	0.199	0.655	0.126	0.554	0.21	0.4	0.032	0.795	0.069	0.637	0.04	0.558	0.072	0.407	0.036	0.804	0.072	0.634	0.049	0.577	0.072
	3.6	0.515	0.133	0.894	0.19	0.79	0.172	0.621	0.149	0.407	0.06	0.809	0.07	0.712	0.079	0.504	0.103	0.387	0.034	0.833	0.061	0.703	0.043	0.516	0.066
10	-3.6	0.417	0.047	0.882	0.133	0.745	0.07	0.556	0.158	0.401	0.044	0.808	0.08	0.681	0.068	0.527	0.098	0.4	0.033	0.796	0.052	0.651	0.044	0.544	0.048
	-2.6	0.405	0.091	0.816	0.163	0.663	0.159	0.559	0.114	0.387	0.034	0.81	0.095	0.598	0.036	0.599	0.096	0.404	0.032	0.807	0.043	0.6	0.025	0.61	0.041
	-1.9	0.426	0.057	0.719	0.096	0.588	0.058	0.557	0.091	0.397	0.022	0.796	0.071	0.555	0.04	0.638	0.074	0.4	0.016	0.806	0.054	0.561	0.031	0.645	0.044
	-1.3	0.398	0.049	0.785	0.163	0.513	0.071	0.671	0.183	0.408	0.03	0.794	0.078	0.531	0.046	0.67	0.066	0.403	0.017	0.835	0.044	0.542	0.026	0.696	0.051
	-0.8	0.406	0.047	0.776	0.118	0.513	0.084	0.67	0.117	0.399	0.023	0.81	0.09	0.52	0.031	0.688	0.07	0.396	0.016	0.795	0.046	0.502	0.016	0.688	0.045
	-0.4	0.428	0.048	0.874	0.118	0.499	0.067	0.803	0.105	0.399	0.014	0.809	0.064	0.498	0.012	0.71	0.06	0.403	0.014	0.805	0.031	0.494	0.024	0.715	0.036
	0	0.4	0.045	0.854	0.115	0.503	0.061	0.75	0.112	0.398	0.018	0.812	0.041	0.487	0.023	0.722	0.05	0.406	0.016	0.816	0.033	0.498	0.014	0.724	0.046
	0.4	0.423	0.045	0.886	0.129	0.538	0.073	0.77	0.096	0.4	0.028	0.824	0.049	0.497	0.035	0.727	0.042	0.403	0.019	0.819	0.036	0.497	0.015	0.724	0.044
	0.8	0.423	0.047	0.806	0.137	0.554	0.073	0.675	0.126	0.402	0.018	0.805	0.036	0.505	0.028	0.702	0.043	0.411	0.011	0.79	0.056	0.514	0.019	0.686	0.048
	1.3	0.394	0.055	0.795	0.1	0.53	0.092	0.659	0.101	0.407	0.014	0.799	0.064	0.529	0.035	0.676	0.073	0.403	0.015	0.801	0.035	0.528	0.023	0.676	0.036
	1.9	0.371	0.041	0.829	0.13	0.551	0.087	0.649	0.125	0.419	0.025	0.799	0.076	0.581	0.041	0.636	0.055	0.403	0.022	0.822	0.028	0.563	0.033	0.661	0.034
	2.6	0.387	0.066	0.816	0.214	0.589	0.108	0.615	0.172	0.4	0.038	0.852	0.101	0.61	0.081	0.641	0.072	0.404	0.027	0.822	0.059	0.603	0.034	0.623	0.056
	3.6	0.402	0.076	0.856	0.202	0.697	0.148	0.562	0.18	0.416	0.045	0.811	0.105	0.675	0.078	0.552	0.078	0.411	0.024	0.8	0.068	0.643	0.026	0.569	0.063
15	-3.6	0.425	0.103	0.815	0.224	0.627	0.148	0.614	0.229	0.386	0.03	0.776	0.074	0.609	0.087	0.553	0.071	0.404	0.026	0.806	0.05	0.636	0.03	0.574	0.049
	-2.6	0.395	0.056	0.789	0.118	0.591	0.099	0.593	0.111	0.408	0.032	0.85	0.11	0.586	0.055	0.671	0.093	0.412	0.026	0.788	0.055	0.58	0.039	0.619	0.073
	-1.9	0.401	0.059	0.788	0.179	0.511	0.095	0.678	0.173	0.404	0.025	0.798	0.075	0.542	0.036	0.66	0.077	0.394	0.015	0.808	0.04	0.535	0.021	0.667	0.042
	-1.3	0.427	0.063	0.799	0.111	0.532	0.085	0.694	0.082	0.401	0.027	0.836	0.071	0.489	0.026	0.748	0.08	0.406	0.012	0.808	0.041	0.508	0.021	0.706	0.037
	-0.8	0.421	0.053	0.845	0.141	0.482	0.071	0.785	0.133	0.393	0.011	0.825	0.08	0.49	0.017	0.728	0.08	0.406	0.012	0.791	0.052	0.488	0.015	0.709	0.055
	-0.4	0.41	0.04	0.73	0.073	0.456	0.078	0.683	0.082	0.391	0.018	0.826	0.087	0.461	0.02	0.756	0.077	0.395	0.013	0.818	0.051	0.473	0.016	0.74	0.053
	0	0.427	0.044	0.862	0.152	0.518	0.055	0.772	0.156	0.399	0.015	0.789	0.051	0.473	0.02	0.715	0.045	0.396	0.012	0.816	0.044	0.466	0.017	0.746	0.047
	0.4	0.39	0.036	0.789	0.098	0.461	0.039	0.717	0.107	0.403	0.022	0.824	0.068	0.473	0.045	0.754	0.059	0.406	0.009	0.805	0.052	0.473	0.013	0.738	0.047
	0.8	0.406	0.049	0.841	0.096	0.459	0.049	0.787	0.085	0.403	0.023	0.778	0.064	0.478	0.03	0.703	0.061	0.401	0.014	0.813	0.036	0.48	0.016	0.734	0.037
	1.3	0.416	0.03	0.754	0.214	0.513	0.038	0.657	0.198	0.397	0.013	0.81	0.051	0.501	0.022	0.705	0.042	0.406	0.013	0.823	0.035	0.51	0.024	0.719	0.031
	1.9	0.394	0.045	0.849	0.158	0.555	0.119	0.689	0.175	0.404	0.022	0.798	0.054	0.552	0.033	0.65	0.073	0.399	0.017	0.793	0.052	0.522	0.021	0.67	0.057
	2.6	0.429	0.069	0.884	0.131	0.602	0.078	0.711	0.121	0.407	0.038	0.862	0.059	0.589	0.04	0.679	0.056	0.395	0.015	0.822	0.048	0.562	0.026	0.656	0.047
	3.6	0.384	0.074	0.84	0.182	0.58	0.12	0.644	0.177	0.4	0.034	0.833	0.085	0.641	0.069	0.591	0.075	0.398	0.033	0.799	0.045	0.624	0.053	0.573	0.05
20	-3.6	0.42	0.072	0.928	0.244	0.7	0.111	0.649	0.205	0.409	0.03	0.834	0.075	0.61	0.056	0.633	0.107	0.402	0.013	0.821	0.053	0.607	0.032	0.615	0.046
	-2.6	0.423	0.037	0.802	0.157	0.625	0.116	0.601	0.158	0.415	0.022	0.808	0.064	0.569	0.042	0.655	0.057	0.395	0.011	0.795	0.051	0.553	0.03	0.637	0.053
	-1.9	0.406	0.046	0.821	0.197	0.506	0.075	0.722	0.197	0.397	0.026	0.772	0.079	0.523	0.037	0.646	0.071	0.399	0.022	0.819	0.044	0.525	0.035	0.693	0.052
	-1.3	0.421	0.047	0.891	0.106	0.49	0.057	0.822	0.111	0.4	0.015	0.828	0.067	0.495	0.028	0.733	0.067	0.4	0.018	0.804	0.042	0.492	0.026	0.712	0.043
	-0.8	0.432	0.026	0.824	0.132	0.498	0.044	0.758	0.117	0.399	0.016	0.807	0.058	0.468	0.027	0.738	0.054	0.4	0.013	0.771	0.024	0.461	0.017	0.71	0.025
	-0.4	0.406	0.045	0.835	0.132	0.473	0.054	0.768	0.145	0.406	0.012	0.77	0.053	0.453	0.014	0.723	0.061	0.406	0.009	0.796	0.044	0.46	0.018	0.742	0.044
	0	0.414	0.032	0.787	0.122	0.445	0.038	0.756	0.12	0.404	0.013	0.836	0.055	0.454	0.027	0.786	0.051	0.404	0.011	0.798	0.024	0.452	0.018	0.75	0.026
	0.4	0.393	0.02	0.775	0.124	0.48	0.042	0.689	0.119	0.403	0.013	0.792	0.044	0.447	0.023	0.748	0.046	0.4	0.006	0.804	0.057	0.452	0.013	0.752	0.051
	0.8	0.422	0.05	0.866	0.131	0.513	0.089	0.774	0.075	0.402	0.02	0.809	0.059	0.477	0.018	0.734	0.059	0.395	0.008	0.798	0.041	0.46	0.017	0.733	0.041
	1.3	0.42	0.041	0.798	0.126	0.513	0.049	0.705	0.16	0.403	0.015	0.803	0.073	0.497	0.038	0.709	0.063	0.404	0.013	0.783	0.039	0.49	0.025	0.697	0.047
	1.9	0.42	0.056	0.78	0.129	0.507	0.082	0.692	0.074	0.399	0.021	0.801	0.076	0.532	0.038	0.669	0.071	0.408	0.015	0.803	0.041	0.519	0.023	0.692	0.046
	2.6	0.447	0.063	0.803	0.197	0.609	0.105	0.641	0.193	0.394	0.03	0.859	0.094	0.558	0.048	0.695	0.09	0.4	0.014	0.837	0.056	0.574	0.024	0.663	0.067
	3.6	0.427	0.045	0.89	0.29	0.693	0.201	0.626	0.251	0.388	0.026	0.779	0.08	0.591	0.045	0.577	0.09	0.398	0.014	0.778	0.067	0.588	0.032	0.588	0.068
50	-3.6	0.418	0.03	0.845	0.146	0.6	0.143	0.663	0.18	0.412	0.029	0.806	0.095	0.583	0.031	0.635	0.095	0.399	0.022	0.791	0.056	0.575	0.028	0.615	0.064
	-2.6	0.418	0.036	0.808	0.156	0.567	0.092	0.659	0.125	0.408	0.016	0.811	0.077	0.53	0.03	0.689	0.046	0.401	0.014	0.797	0.04	0.517	0.028	0.681	0.04
	-1.9	0.415	0.028	0.853	0.165	0.557	0.046	0.711	0.184	0.396	0.02	0.801	0.042	0.49	0.028	0.706	0.04	0.404	0.014	0.793	0.045	0.489	0.02	0.707	0.04
	-1.3	0.426	0.029	0.787	0.121	0.498	0.057	0.715	0.103	0.404	0.013	0.801	0.043	0.463	0.022	0.742	0.045	0.406	0.005	0.798	0.033	0.471	0.016	0.733	0.04
	-0.8	0.408	0.015	0.752	0.102	0.451	0.037	0.709	0.124	0.406	0.011	0.81	0.068	0.449	0.022	0.766	0.063	0.406	0.008	0.795	0.048	0.449	0.014	0.752	0.047
	-0.4	0.408	0.036	0.75	0.097	0.466	0.045	0.692	0.101	0.397	0.009	0.797	0.06	0.428	0.023	0.767	0.05	0.398	0.008	0.819	0.022	0.43	0.015	0.788	0.023
	0	0.412	0.023	0.839	0.126	0.428	0.031	0.822	0.124	0.399	0.012	0.823	0.061	0.428	0.019	0.794	0.06	0.402	0.008	0.827	0.04	0.433	0.016	0.796	0.041
	0.4	0.398	0.034	0.795	0.11	0.419	0.065	0.775	0.112	0.4	0.016	0.795	0.044	0.425	0.023	0.77	0.045	0.404	0.009	0.805	0.022	0.434	0.011	0.774	0.026
	0.8	0.406	0.035	0.81	0.093	0.451	0.05	0.764	0.117	0.405	0.019	0.808	0.054	0.45	0.024	0.763	0.062	0.404	0.01	0.794	0.042	0.452	0.019	0.746	0.039
	1.3	0.413	0.037	0.81	0.14	0.478	0.059	0.745	0.153	0.405	0.017	0.833	0.059	0.466	0.019	0.772	0.057	0.405	0.009	0.814	0.057	0.469	0.02	0.749	0.056
	1.9	0.405	0.035	0.86	0.13	0.483	0.061	0.783	0.167	0.402	0.016	0.834	0.046	0.498	0.024	0.738	0.051	0.398	0.009	0.803	0.053	0.487	0.034	0.714	0.058
	2.6	0.409	0.046	0.789	0.145	0.573	0.135	0.626	0.183	0.405	0.023	0.798	0.042	0.517	0.047	0.686	0.054	0.403	0.009	0.779	0.057	0.528	0.029	0.654	0.046
	3.6	0.411	0.05	0.814	0.147	0.574	0.112	0.652	0.165	0.393	0.023	0.785	0.068	0.544	0.043	0.634	0.071	0.406	0.026	0.778	0.067	0.568	0.047	0.615	0.071
