# Supplementary material for: Why item response theory should be used for longitudinal questionnaire data analysis in medical research
Source: BMC Med Res Methodol. 2015 Jul 30;15:55. doi: 10.1186/s12874-015-0050-x (PMC4520067; doi:10.1186/s12874-015-0050-x)
Supplement: Additional file 2: — Mean squared errors. Contains a table with the IRT and CTT-based mean squared errors for the variance estimates of the structural model resulting from all different condition of the simulation study. (XLSX 20 kb) [file 12874_2015_50_MOESM2_ESM.xlsx]

## Sheet: Mean Squared Errors
		N=100				N=500				N=1000
		IRT		CTT		IRT		CTT		IRT		CTT
K	Skewness	Level-1	Level-2	Level-1	Level-2	Level-1	Level-2	Level-1	Level-2	Level-1	Level-2	Level-1	Level-2
3	-3.6	0.045	0.12	0.3	0.144	0.011	0.01	0.198	0.12	0.005	0.007	0.201	0.182
	-2.6	0.03	0.086	0.309	0.099	0.008	0.006	0.133	0.122	0.002	0.008	0.123	0.113
	-1.9	0.025	0.088	0.15	0.063	0.002	0.01	0.101	0.078	0.002	0.005	0.107	0.083
	-1.3	0.013	0.028	0.116	0.058	0.003	0.006	0.082	0.083	0.001	0.004	0.077	0.076
	-0.8	0.019	0.048	0.093	0.075	0.001	0.003	0.024	0.024	0.001	0.003	0.053	0.062
	-0.4	0.014	0.013	0.076	0.052	0.002	0.007	0.049	0.065	0.002	0.003	0.058	0.047
	0	0.017	0.055	0.127	0.037	0.002	0.003	0.054	0.042	0.001	0.001	0.052	0.054
	0.4	0.006	0.022	0.045	0.067	0.002	0.011	0.064	0.043	0.001	0.004	0.047	0.068
	0.8	0.003	0.014	0.071	0.053	0.002	0.011	0.069	0.051	0	0.002	0.061	0.071
	1.3	0.005	0.015	0.085	0.088	0.003	0.005	0.072	0.074	0.001	0.002	0.073	0.067
	1.9	0.024	0.067	0.201	0.066	0.002	0.012	0.092	0.088	0.001	0.004	0.098	0.094
	2.6	0.064	0.155	0.234	0.08	0.004	0.021	0.143	0.114	0.002	0.005	0.131	0.118
	3.6	0.031	0.159	0.451	0.166	0.005	0.032	0.213	0.184	0.003	0.011	0.217	0.171
5	-3.6	0.038	0.053	0.247	0.092	0.006	0.018	0.152	0.122	0.001	0.002	0.116	0.107
	-2.6	0.013	0.014	0.128	0.052	0.005	0.006	0.098	0.082	0.001	0.013	0.086	0.099
	-1.9	0.014	0.068	0.165	0.051	0.001	0.002	0.044	0.053	0.001	0.002	0.049	0.068
	-1.3	0.008	0.011	0.058	0.046	0.001	0.005	0.042	0.048	0.001	0.003	0.039	0.033
	-0.8	0.006	0.018	0.031	0.027	0.001	0.003	0.024	0.024	0	0.002	0.032	0.034
	-0.4	0.001	0.013	0.025	0.026	0.001	0.001	0.025	0.027	0	0.002	0.026	0.024
	0	0.005	0.01	0.036	0.035	0.001	0.005	0.031	0.012	0	0.003	0.022	0.02
	0.4	0.005	0.044	0.038	0.033	0.001	0.004	0.019	0.025	0.001	0.002	0.029	0.028
	0.8	0.002	0.026	0.026	0.036	0.001	0.008	0.031	0.043	0.001	0.002	0.033	0.026
	1.3	0.012	0.032	0.085	0.066	0.002	0.004	0.04	0.049	0	0.002	0.039	0.037
	1.9	0.004	0.042	0.098	0.039	0.003	0.006	0.059	0.066	0.001	0.003	0.06	0.046
	2.6	0.014	0.021	0.182	0.105	0.003	0.023	0.103	0.056	0	0.004	0.08	0.071
	3.6	0.028	0.032	0.24	0.111	0.008	0.024	0.104	0.084	0.001	0.004	0.143	0.108
7	-3.6	0.036	0.025	0.17	0.096	0.003	0.019	0.112	0.088	0.002	0.004	0.076	0.088
	-2.6	0.004	0.048	0.079	0.05	0.001	0.005	0.047	0.063	0.001	0.005	0.057	0.059
	-1.9	0.007	0.043	0.047	0.062	0.002	0.004	0.044	0.045	0.001	0.003	0.039	0.036
	-1.3	0.01	0.045	0.032	0.035	0.002	0.01	0.017	0.006	0.001	0.002	0.027	0.024
	-0.8	0.007	0.017	0.056	0.026	0.001	0.004	0.021	0.026	0	0.001	0.017	0.016
	-0.4	0.007	0.032	0.037	0.023	0	0.002	0.017	0.012	0	0.002	0.015	0.021
	0	0.006	0.036	0.031	0.019	0	0.001	0.015	0.012	0	0.001	0.011	0.011
	0.4	0.002	0.009	0.024	0.011	0.001	0.004	0.016	0.021	0	0.001	0.017	0.019
	0.8	0.003	0.025	0.016	0.032	0.001	0.004	0.016	0.015	0.001	0.002	0.02	0.026
	1.3	0.003	0.009	0.025	0.037	0	0.002	0.031	0.026	0	0.004	0.03	0.019
	1.9	0.012	0.038	0.088	0.03	0	0.002	0.036	0.031	0.001	0.002	0.037	0.037
	2.6	0.007	0.036	0.079	0.1	0.001	0.004	0.057	0.063	0.001	0.005	0.057	0.055
	3.6	0.029	0.041	0.178	0.052	0.003	0.004	0.103	0.097	0.001	0.004	0.094	0.084
10	-3.6	0.002	0.023	0.123	0.082	0.002	0.006	0.083	0.083	0.001	0.002	0.065	0.067
	-2.6	0.007	0.024	0.092	0.07	0.001	0.008	0.04	0.049	0.001	0.002	0.041	0.038
	-1.9	0.004	0.015	0.038	0.067	0	0.005	0.025	0.031	0	0.003	0.027	0.026
	-1.3	0.002	0.024	0.017	0.047	0.001	0.005	0.019	0.021	0	0.003	0.021	0.013
	-0.8	0.002	0.013	0.019	0.029	0	0.007	0.015	0.017	0	0.002	0.011	0.014
	-0.4	0.003	0.018	0.014	0.01	0	0.004	0.01	0.011	0	0.001	0.009	0.008
	0	0.002	0.015	0.014	0.014	0	0.002	0.008	0.008	0	0.001	0.01	0.008
	0.4	0.002	0.022	0.024	0.009	0.001	0.003	0.01	0.007	0	0.002	0.01	0.008
	0.8	0.003	0.017	0.029	0.03	0	0.001	0.012	0.011	0	0.003	0.013	0.015
	1.3	0.003	0.009	0.024	0.029	0	0.004	0.018	0.02	0	0.001	0.017	0.017
	1.9	0.002	0.016	0.03	0.037	0.001	0.005	0.034	0.03	0	0.001	0.028	0.02
	2.6	0.004	0.041	0.046	0.061	0.001	0.012	0.05	0.03	0.001	0.004	0.042	0.034
	3.6	0.005	0.04	0.108	0.086	0.002	0.01	0.081	0.067	0.001	0.004	0.059	0.057
15	-3.6	0.01	0.045	0.071	0.082	0.001	0.005	0.051	0.065	0.001	0.002	0.056	0.053
	-2.6	0.003	0.013	0.045	0.054	0.001	0.013	0.037	0.024	0.001	0.003	0.034	0.037
	-1.9	0.003	0.029	0.02	0.042	0.001	0.005	0.021	0.025	0	0.002	0.019	0.019
	-1.3	0.004	0.011	0.024	0.017	0.001	0.006	0.009	0.008	0	0.002	0.012	0.01
	-0.8	0.003	0.02	0.011	0.016	0	0.006	0.008	0.011	0	0.003	0.008	0.011
	-0.4	0.002	0.01	0.009	0.02	0	0.008	0.004	0.007	0	0.003	0.006	0.006
	0	0.002	0.025	0.017	0.023	0	0.002	0.006	0.009	0	0.002	0.005	0.005
	0.4	0.001	0.009	0.005	0.017	0	0.005	0.007	0.005	0	0.002	0.005	0.006
	0.8	0.002	0.01	0.006	0.007	0	0.004	0.007	0.013	0	0.001	0.007	0.006
	1.3	0.001	0.043	0.014	0.056	0	0.002	0.011	0.011	0	0.002	0.013	0.007
	1.9	0.002	0.025	0.037	0.04	0	0.003	0.024	0.027	0	0.002	0.015	0.02
	2.6	0.005	0.023	0.046	0.021	0.001	0.007	0.037	0.017	0	0.003	0.027	0.023
	3.6	0.005	0.032	0.045	0.053	0.001	0.008	0.063	0.049	0.001	0.002	0.053	0.054
20	-3.6	0.005	0.07	0.101	0.061	0.001	0.006	0.047	0.038	0	0.003	0.044	0.036
	-2.6	0.002	0.022	0.063	0.062	0.001	0.004	0.03	0.024	0	0.002	0.024	0.029
	-1.9	0.002	0.035	0.016	0.041	0.001	0.006	0.016	0.028	0	0.002	0.017	0.014
	-1.3	0.002	0.018	0.011	0.012	0	0.005	0.01	0.009	0	0.002	0.009	0.009
	-0.8	0.002	0.016	0.011	0.014	0	0.003	0.005	0.006	0	0.001	0.004	0.009
	-0.4	0.002	0.017	0.008	0.02	0	0.003	0.003	0.009	0	0.002	0.004	0.005
	0	0.001	0.014	0.003	0.015	0	0.004	0.004	0.002	0	0.001	0.003	0.003
	0.4	0	0.014	0.008	0.025	0	0.002	0.003	0.005	0	0.003	0.003	0.005
	0.8	0.003	0.02	0.02	0.006	0	0.003	0.006	0.007	0	0.002	0.004	0.006
	1.3	0.002	0.014	0.015	0.032	0	0.005	0.011	0.012	0	0.002	0.009	0.013
	1.9	0.003	0.015	0.018	0.017	0	0.005	0.019	0.022	0	0.002	0.015	0.014
	2.6	0.006	0.035	0.054	0.059	0.001	0.011	0.027	0.018	0	0.004	0.031	0.023
	3.6	0.003	0.084	0.122	0.087	0.001	0.006	0.038	0.057	0	0.004	0.036	0.049
50	-3.6	0.001	0.021	0.058	0.048	0.001	0.008	0.034	0.035	0	0.003	0.031	0.038
	-2.6	0.002	0.022	0.036	0.034	0	0.005	0.018	0.014	0	0.001	0.014	0.016
	-1.9	0.001	0.027	0.027	0.038	0	0.002	0.009	0.01	0	0.002	0.008	0.01
	-1.3	0.001	0.013	0.013	0.017	0	0.002	0.004	0.005	0	0.001	0.005	0.006
	-0.8	0	0.012	0.004	0.022	0	0.004	0.003	0.005	0	0.002	0.003	0.004
	-0.4	0.001	0.011	0.006	0.021	0	0.003	0.001	0.003	0	0.001	0.001	0.001
	0	0.001	0.016	0.002	0.014	0	0.004	0.001	0.003	0	0.002	0.001	0.001
	0.4	0.001	0.011	0.004	0.012	0	0.002	0.001	0.003	0	0	0.001	0.001
	0.8	0.001	0.008	0.005	0.014	0	0.003	0.003	0.005	0	0.002	0.003	0.004
	1.3	0.001	0.018	0.009	0.024	0	0.004	0.005	0.004	0	0.003	0.005	0.005
	1.9	0.001	0.019	0.01	0.025	0	0.003	0.01	0.006	0	0.003	0.009	0.01
	2.6	0.002	0.019	0.046	0.06	0	0.002	0.016	0.016	0	0.003	0.017	0.023
	3.6	0.002	0.02	0.042	0.047	0.001	0.004	0.022	0.032	0.001	0.005	0.03	0.039
